# Supplementary material for: Starvation Metabolism Adaptations in Tick Embryonic Cells BME26
Source: Int J Mol Sci. 2024 Dec 26;26(1):87. doi: 10.3390/ijms26010087 (PMC11719990; doi:10.3390/ijms26010087)
Supplement: Supplementary file 1 [file ijms-26-00087-s001.zip]

Archive with 3 entries (3 files):
- Supplementary Figure S1.tif
- Supplementary Figure S2.tif
- Supplementary table.pdf
